# Supplementary material for: A Surprising Diversity of Xyloglucan Endotransglucosylase/Hydrolase in Wheat: New in Sight to the Roles in Drought Tolerance
Source: Int J Mol Sci. 2023 Jun 8;24(12):9886. doi: 10.3390/ijms24129886 (PMC10297901; doi:10.3390/ijms24129886)
Supplement: Supplementary file 1 [file ijms-24-09886-s001.zip]

Archive with 6 entries (6 files):
- Supplementary Files S1 Structural alignment of 71 TaXTH proteins based on amino acid sequences.pdf
- Supplementary Table S1 Primers of TaXTHs for tissue-specific expression analysis.xlsx
- Supplementary Table S2 TaXTH protein information identified in this study.xlsx
- Supplementary Table S3 Pairwise identities between paralogous pairs of TaXTH genes.xlsx
- Supplementary Table S4 Estimate of the dates of the tandem duplication events of the wheat XTH gene pairs .xlsx
- Supplementary_Figures Several figures cited in the article.pdf
