# Supplementary material for: A Surprising Diversity of Xyloglucan Endotransglucosylase/Hydrolase in Wheat: New in Sight to the Roles in Drought Tolerance
Source: Int J Mol Sci. 2023 Jun 8;24(12):9886. doi: 10.3390/ijms24129886 (PMC10297901; doi:10.3390/ijms24129886)
Supplement: Supplementary file 1 [file ijms-24-09886-s001.zip › Supplementary Table S1 Primers of TaXTHs for tissue-specific expression analysis.xlsx]

## Sheet: Sheet1
Supplementary Table 1. Oligonucleotide primer sequences used in this work.
Primer Ref#	Sequence
TaXTH1--qRT-F	5' GGCAAGAAGGAGCACCAGTT 3'
TaXTH1--qRT-R	5' GCGGTAGTTGACGACGAAGG 3'
TaXTH2--qRT-F	5' CACCGTCACCTCCTTCTACCT 3'
TaXTH2--qRT-R	5' GTCCACCTGGAATATGATGTTCTT 3'
TaXTH3--qRT-F	5' CACCGCCGACTTCCACA 3'
TaXTH3--qRT-R	5' AGTAGCTGCCGTCCCAGAGC 3'
TaXTH4--qRT-F	5' CGAGTTCGAGGTCAAGATGAA 3'
TaXTH4--qRT-R	5' CAGCCGTTGGCGTGGTA 3'
TaXTH5--qRT-F	5' GGCACCGTCACCACCTTCT 3'
TaXTH5--qRT-R	5' CGCATCGGCTGGCTCTT 3'
TaXTH6.1a--qRT-F	5' TCCAAGCCCATGTCCGTCTA 3'
TaXTH6.1a--qRT-R	5' TGGTCTTGTATCGCACCCTGT 3'
TaXTH6.1d--qRT-F	5' TGTCCGTCTACGCCACCAT 3'
TaXTH6.1d--qRT-R	5' GCAAGCCGTGTAGGTCAGGT 3'
TaXTH6.2a--qRT-F	5' GGCGACGGCAAGAAGGA 3'
TaXTH6.2a--qRT-R	5' CAGTAGCTGCCGTCCCAGA 3'
TaXTH6.2d--qRT-F	5' GGCGACGGCAAGAAGGA 3'
TaXTH6.2d--qRT-R	5' CGCAGCCATTGGAGGAGTAG 3'
TaXTH7.1a--qRT-F	5' ATGGGAAGAACACGATGAG 3'
TaXTH7.1a--qRT-R	5' ACAGCGGGAAAGGGAT 3'
TaXTH7.1b--qRT-F	5' CACCGTCACCACGCTCTA 3'
TaXTH7.1b--qRT-R	5' TACAATGGGAAAGGGATGT 3'
TaXTH7.1d--qRT-F	5' GGGAAGAACACGATGAGGT 3'
TaXTH7.1d--qRT-R	5' TACAGCGGGAAAGGGAT 3'
TaXTH7.2a--qRT-F	5' CGGTCGGGAGAAGCAGT 3'
TaXTH7.2a--qRT-R	5' CGGAAGAGCGAGGTGAA 3'
TaXTH7.2b--qRT-F	5' ACCGACGGCTACCACAACT 3'
TaXTH7.2b--qRT-R	5' TGCACCCACCGCATCTT 3'
TaXTH7.2d--qRT-F	5' TGCTTCCAGTTCCAGGGTG 3'
TaXTH7.2d--qRT-R	5' TGGGCTTGTCCGAGTTGC 3'
TaXTH7.3a--qRT-F	5' TGCCAACATACATAGCCAAAGC 3'
TaXTH7.3a--qRT-R	5' AACTCGCCGAAGAGGAAGG 3'
TaXTH7.3b--qRT-F	5' TGTTTCGCGGCGTGTCC 3'
TaXTH7.3b--qRT-R	5' CGATGTCAGGTAGAAGGTGGTGA 3'
TaXTH7.3d--qRT-F	5' GGAACCCTCTAAACATCATCTTCTC 3'
TaXTH7.3d--qRT-R	5' TTCATCGCCTGCCTGCTC 3'
TaXTH7.4a--qRT-F	5' TAGTGCTCGTGGTGCTCTGC 3'
TaXTH7.4a--qRT-R	5' TGGAACTGCTGCTCCTTGC 3'
TaXTH7.4b--qRT-F	5' CGGCAGCAAGGAGCAGCAGT 3'
TaXTH7.4b--qRT-R	5' ACGAGGTGGTGGCGGTGAAG 3'
TaXTH7.4d--qRT-F	5' AGTGCTCGTGGTGCTCTGC 3'
TaXTH7.4d--qRT-R	5' GGAACTGCTGCTCCTTGC 3'
TaXTH7.5a--qRT-F	5' AAGGACTGGAAGACCCACGAC 3'
TaXTH7.5a--qRT-R	5' ACCCGAACAGCCGCATC 3'
TaXTH7.5b--qRT-F	5' TCAAGTCCAAGACCTCCTACCT 3'
TaXTH7.5b--qRT-R	5' CACAAGCACCCGAACAGC 3'
TaXTH7.5d--qRT-F	5' CTTCAAGTCCAAGACCTCCTACC 3'
TaXTH7.5d--qRT-R	5' GTTGGCGAAGATGTTGGTGT 3'
TaXTH7.6a--qRT-F	5' CGGCACCGTCACCACAT 3'
TaXTH7.6a--qRT-R	5' CGAACCAGGGCACGAACT 3'
TaXTH7.6d--qRT-F	5' CTTCCACGCCTACACCATCT 3'
TaXTH7.6d--qRT-R	5' GTGAGTCTTCTGCACCCACAG 3'
TaXTH7.7d--qRT-F	5' GGCGTGGGCAAGAAGGA 3'
TaXTH7.7d--qRT-R	5' CAGATGCTGGAGTAGCCGAAC 3'
TaXTH8.1a--qRT-F	5' CATACGGGTGCTGAAGAA 3'
TaXTH8.1a--qRT-R	5' CTGGCAGATGGAGGTTG 3'
TaXTH8.1b--qRT-F	5' GGCACGGCACTTTCTGG 3'
TaXTH8.1b--qRT-R	5' GGATTGCTGGTTGAGGTTGA 3'
TaXTH8.2b--qRT-F	5' CACCGTCTCCTGCTTCTACCT 3'
TaXTH8.2b--qRT-R	5' GGGACCTTGCCCTTCTCA 3'
TaXTH8.3b--qRT-F	5' CTCCTCTTTGCTGGACTTAG 3'
TaXTH8.3b--qRT-R	5' CCGTATGGGCATTTCG 3'
TaXTH8.4b--qRT-F	5' GATGATGTATGGTTCAGGGTT 3'
TaXTH8.4b--qRT-R	5' TGATCTTGCCGTTGTCG 3'
TaXTH9.1a--qRT-F	5' TCGTCCGCTTGGGTTGC 3'
TaXTH9.1a--qRT-R	5' CTCGTCGTGCGTCTTCTCGTA 3'
TaXTH9.1b--qRT-F	5' GGGAAGGAGTGGAGGGTGCA 3'
TaXTH9.1b--qRT-R	5' CGTAGAACACGATGGTGCGATT 3'
TaXTH9.1d--qRT-F	5' GGCACCGTCACCGCCTTCTA 3'
TaXTH9.1d--qRT-R	5' GCCTTGGACCAGTCCGTCTTC 3'
TaXTH9.2a--qRT-F	5' CACCGTCACCGCCTTCTAC 3'
TaXTH9.2a--qRT-R	5' CCTTGGACCAGTCCGTCTTC 3'
TaXTH9.2b--qRT-F	5' ACTACGCCGTGCTCTGGAA 3'
TaXTH9.2b--qRT-R	5' CGGATACGAAGGGCTGGT 3'
TaXTH9.2d--qRT-F	5' CATCAAGCTGCCCTCCGACTA 3'
TaXTH9.2d--qRT-R	5' CGTAGAACACGATGGTGCGATT 3'
TaXTH9.3a--qRT-F	5' AGACCAACGTGTACGGCAACG 3'
TaXTH9.3a--qRT-R	5' CGGAACTGGAGGACCAGAGGA 3'
TaXTH9.3d--qRT-F	5' GCCACATATTGCCATCCCT 3'
TaXTH9.3d--qRT-R	5' ACTTGAATCCGCTGCCTGA 3'
TaXTH9.4a--qRT-F	5' CGACGGCAAGAAGGAGCAG 3'
TaXTH9.4a--qRT-R	5' GCGGTAGGAGACGACGAAGG 3'
TaXTH10.1a--qRT-F	5' CAAATCTCATGGTGGTGGTAGG 3'
TaXTH10.1a--qRT-R	5' AGGGTGAGGGAGGTCTGGTC 3'
TaXTH10.1b--qRT-F	5' CCTCTACGGCGAGTTCAGCA 3'
TaXTH10.1b--qRT-R	5' GCGGTAGGAGACGAGGAAGG 3'
TaXTH10.1d--qRT-F	5' CACGCAGAAGGGCAAGGTC 3'
TaXTH10.1d--qRT-R	5' CGCAGTAGTTGTAGCGCATGTAG 3'
TaXTH11.1a--qRT-F	5' CCACCGCTACTCCATCCTCTG 3'
TaXTH11.1a--qRT-R	5' CGCTGTCCTTGAACCTGCTCC 3'
TaXTH11.1b--qRT-F	5' CCACCGCTACTCCATCCTCTG 3'
TaXTH11.1b--qRT-R	5' CCATGTTGCGCTCCCTGAA 3'
TaXTH11.1d--qRT-F	5' TGGTGGTCATGGATCAGATGG 3'
TaXTH11.1d--qRT-R	5' CGTTGGCGAAGATGTTGGTG 3'
TaXTH11.2a--qRT-F	5' GCCCACCGCTACTCCATCCT 3'
TaXTH11.2a--qRT-R	5' CCTTGTACTTGCCGCCCTCC 3'
TaXTH11.2b--qRT-F	5' GTCTACGGCAACGGCAGCAC 3'
TaXTH11.2b--qRT-R	5' GGGACAGGTCGGAGAAATCG 3'
TaXTH11.3a--qRT-F	5' CGTTGCCGTCTTCTTCTTGTT 3'
TaXTH11.3a--qRT-R	5' CACGATCTCGATGTCGTCGTAC 3'
TaXTH11.3b--qRT-F	5' TGCTGGTCATGGATCAGATGG 3'
TaXTH11.3b--qRT-R	5' CGAAGCGGGCGTAGAGGTAC 3'
TaXTH11.4b--qRT-F	5' GGCAAGAAGGAGCACCAGTT 3'
TaXTH11.4b--qRT-R	5' CGGCGCAGTAGTTGTAGGAG 3'
TaXTH12.1a--qRT-F	5' AGTACCTCTACGGCCAGTTCAGC 3'
TaXTH12.1a--qRT-R	5' GAGGACGTTCTTGTCGTTCCA 3'
TaXTH12.1b--qRT-F	5' TCTGGCGTCGGAAGCAC 3'
TaXTH12.1b--qRT-R	5' CCCGTATCGGCACATCG 3'
TaXTH12.1d--qRT-F	5' GACGCAGAAGGGCAAGGTC 3'
TaXTH12.1d--qRT-R	5' CAGTAGTTGTAGCGCATGTAATCG 3'
TaXTH12.2a--qRT-F	5' TTCGTCCGCTGCTTCACCC 3'
TaXTH12.2a--qRT-R	5' CCAGCCGTCGTCGCAGTAGTT 3'
TaXTH12.2b--qRT-F	5' GCTGGCACCGTCACCACCTA 3'
TaXTH12.2b--qRT-R	5' GCTGGAGAAGCCGTACATCG 3'
TaXTH12.2d--qRT-F	5' CCTCTTCCTCCGCTGCTTCA 3'
TaXTH12.2d--qRT-R	5' GCCGTCGTCGCAGTAGTTGTAG 3'
TaXTH12.3a--qRT-F	5' GGAGTCGTCACAGCCTTCTATC 3'
TaXTH12.3a--qRT-R	5' AGGTTCCTCAGCACCCGTAT 3'
TaXTH12.3b--qRT-F	5' CTGCGGGAGCGGGTTCAAGT 3'
TaXTH12.3b--qRT-R	5' CGCCTCGTTGTTGGACAGATAGA 3'
TaXTH12.3d--qRT-F	5' CGGAGTCATCACAGCCTTCT 3'
TaXTH12.3d--qRT-R	5' TCCTCAGCACCCGTATCG 3'
TaXTH12.4a--qRT-F	5' ATGGGAGCCGCAGAACG 3'
TaXTH12.4a--qRT-R	5' TCGGGATGCTGTCCACAAA 3'
TaXTH12.4b--qRT-F	5' ATCCTGCTCGCCTCGTGT 3'
TaXTH12.4b--qRT-R	5' AACTGCTGCTCCCGTTGG 3'
TaXTH12.4d--qRT-F	5' TCTCCCTCGTCAGCAACATC 3'
TaXTH12.4d--qRT-R	5' GCCTTGGTCCAGTCCGTCTT 3'
TaXTH12.5a--qRT-F	5' TGCTCGCCTCTTGTGCC 3'
TaXTH12.5a--qRT-R	5' CGATGCCCTTTCCCTCC 3'
TaXTH12.5d--qRT-F	5' TTCGCCACCCGCATCAA 3'
TaXTH12.5d--qRT-R	5' ACGGCTGGTAGCGGTAGTCC 3'
TaXTH12.6a--qRT-F	5' ATGGCGGTTTCGGTGCTG 3'
TaXTH12.6a--qRT-R	5' TGAAGATGATGTGCTTTGGGTT 3'
TaXTH12.6d--qRT-F	5' CCGCATACTACCTGTCGTCG 3'
TaXTH12.6d--qRT-R	5' GCATCGGCTGGTTCTTGG 3'
TaXTH12.7a--qRT-F	5' GCAGTTCCGCATGTGGTTCG 3'
TaXTH12.7a--qRT-R	5' CCAGGTGTCCGTGCAGTAGTTG 3'
TaXTH12.7d--qRT-F	5' GTCACCGCCTACTACCTGTCG 3'
TaXTH12.7d--qRT-R	5' CGTGGGACCAGTCCGTCTT 3'
TaXTH12.8d--qRT-F	5' TCCGACGCACGACGAGA 3'
TaXTH12.8d--qRT-R	5' CAGGTTCCTGAAGTCCCTGAT 3'
Actin--qRT-F	5' CACCTGAAGAGCACCCT 3'
Actin--qRT-R	5' GGCATAACCCTCATAGATT 3'
GUS-F	5' GCATCAGGGCGGCTAT 3'
GUS-R	5' CCTTGCGGACGGGTAT 3'
TaXTH12.5a-F	5' GGGTGAGCTTACTTTTGGG 3'
TaXTH12.5a-R	5' CTTATTGATGGATTTCGGTCT 3'
TaXTH12.5a-At-F	5' ACCTTTTGATCGTGAATTCCGTACT 3'
TaXTH12.5a-At-R	5' AGTGGATTTGTCGAGCCAAAGAG 3'
TaXTH12.5a-At-FAM	5' ACAACGTCTTGCTCTCTACG-FAM 3'
Lec-F	5' CGACTTCTCCGACCTCACTG 3'
Lec-R	5' ACTGCCGCTGCTGTTGC 3'
Lec-VIC	5' CTTCACCTTCTATGCCCCT 3'
Atactin-qRT-F	5' CTGCTGAGCGTGAGATT 3'
Atactin-qRT-R	5' ATGGATGGCTGGAACA 3'
