# Supplementary material for: A Surprising Diversity of Xyloglucan Endotransglucosylase/Hydrolase in Wheat: New in Sight to the Roles in Drought Tolerance
Source: Int J Mol Sci. 2023 Jun 8;24(12):9886. doi: 10.3390/ijms24129886 (PMC10297901; doi:10.3390/ijms24129886)
Supplement: Supplementary file 1 [file ijms-24-09886-s001.zip › Supplementary Table S2 TaXTH protein information identified in this study.xlsx]

## Sheet: Sheet1
Supplementary Table 2 TaXTH protein information identified in this study.
name	Peptide length(aa)	MW(Da)	PI	SignalP	Catalytic Site	Subcellular localization
TaXTH1	283	31071	4.66	S	DEIDIEFMG	Cell wall
TaXTH2	283	31010	4.66	S	DEIDIEFMG	Cell wall
TaXTH3	283	30943	4.72	S	DEIDIEFMG	Cell wall
TaXTH4	288	32357	5.65	S	DEIDIEFMG	Cell wall
TaXTH5	287	31824	9.07	S	DEIDFEFLG	Cell wall
TaXTH6.1a	363	39561	6.39	S	DELDFELLG	Cell wall
TaXTH6.2a	283	31010	4.66	S	DEIDIEFMG	Cell wall
TaXTH6.1d	315	34519	6.66	S	DELDFELLG	Cell wall
TaXTH6.2d	283	31019	4.66	S	DEIDIEFMG	Cell wall
TaXTH7.1a	291	33502	6.1	S	DEVDLEFLG	Cell wall
TaXTH7.2a	290	33271	6.32	S	DEVDLEFLG	Cell wall
TaXTH7.3a	335	36269	4.7	－	DEIDFEFLG	Cell wall
TaXTH7.4a	280	31053	5.67	S	DEIDLEFLG	Cell wall
TaXTH7.5a	303	33535	5.52	S	DEIDLEFLG	Cell wall
TaXTH7.6a	289	32010	5.87	S	DEIDFEFLG	Cell wall
TaXTH7.1b	291	33421	5.74	S	DEVDLEFLG	Cell wall
TaXTH7.2b	285	31424	4.91	S	DEIDFEFLG	Cell wall
TaXTH7.3b	311	33563	4.61	S	DEIDFEFLG	Cell wall
TaXTH7.4b	280	30945	5.72	S	DEIDLEFLG	Cell wall
TaXTH7.5b	303	33630	5.03	S	DEIDLEFLG	Cell wall
TaXTH7.1d	213	24717	5.75	－	DEVDLEFLG	Cell wall
TaXTH7.2d	304	33816	5.19	S	DELDFEFLG	Cell wall
TaXTH7.3d	314	33997	4.47	S	DEIDFEFLG	Cell wall
TaXTH7.4d	280	31129	5.88	S	DEIDLEFLG	Cell wall
TaXTH7.5d	303	33612	5.55	S	DEIDLEFLG	Cell wall
TaXTH7.6d	289	32004	6.07	S	DEIDFEFLG	Cell wall
TaXTH7.7d	289	31980	5.87	S	DEIDFEFLG	Cell wall
TaXTH8.1a	287	32403	8.19	S	DEVDFEFLG	Cell wall
TaXTH8.1b	277	31271	7.64	S	DEIDMEFMG	Cell wall
TaXTH8.2b	278	31136	5.2	S	DEIDMEFMG	Cell wall
TaXTH8.3b	287	32217	8.54	S	DEVDFEFLG	Cell wall
TaXTH8.4b	287	32403	8.55	S	DEVDFEFLG	Cell wall
TaXTH9.1a	323	35655	7.15	S	DELDFEFLG	Cell wall
TaXTH9.2a	294	33464	6.5	S	DEIDFEFLG	Cell wall. Cytoplasm.
TaXTH9.3a	361	39861	6.22	S	DELDFEFLG	Cell wall
TaXTH9.4a	282	31041	8.98	S	DEIDMEFMG	Cell wall
TaXTH9.1b	323	35661	7.09	S	DELDFEFLG	Cell wall
TaXTH9.2b	309	34568	6.38	S	DEIDVELLG	Cell wall
TaXTH9.1d	274	31035	6.71	S	DEIDFEFLG	Cell wall. Cytoplasm.
TaXTH9.2d	325	35781	7.12	S	DELDFEFLG	Cell wall
TaXTH9.3d	309	34402	5.89	S	DEIDVELLG	Cell wall
TaXTH10.1a	308	34517	6.16	S	DEIDVELLG	Cell wall
TaXTH10.1b	285	31426	5.09	S	DEIDMEFMG	Cell wall
TaXTH10.1d	281	31066	5.1	S	DEIDMEFMG	Cell wall
TaXTH11.1a	324	36099	8.98	S	DELDFEFLG	Cell wall
TaXTH11.2a	351	38002	8.81	S	DELDFEFLG	Cell wall
TaXTH11.3a	295	33795	4.76	S	DEVDLEFLG	Cell wall
TaXTH11.1b	327	36435	9.12	S	DELDFEFLG	Cell wall
TaXTH11.2b	350	38359	8.93	S	DELDFEFLG	Cell wall
TaXTH11.3b	295	33949	4.68	S	DEVDLEFLG	Cell wall
TaXTH11.4b	291	32497	5.37	S	DEIDIEFMG	Cell wall
TaXTH11.1d	295	33831	4.72	S	DEVDLEFLG	Cell wall
TaXTH12.1a	283	31266	5.1	S	DEIDMEFMG	Cell wall
TaXTH12.2a	278	30585	9.25	S	DEIDMEFMG	Cell wall
TaXTH12.3a	290	32811	5.18	S	DEVDFEFLG	Cell wall
TaXTH12.4a	285	31558	5.02	S	DEIDFEFLG	Cell wall
TaXTH12.5a	286	31801	5.79	S	DEIDFEFLG	Cell wall. Cytoplasm.
TaXTH12.6a	286	31940	6.59	S	DEIDFEFLG	Cell wall. Cytoplasm.
TaXTH12.7a	285	31441	6.52	S	DEIDFEFLG	Cell wall
TaXTH12.1b	290	32640	4.84	S	DEVDFEFLG	Cell wall
TaXTH12.2b	289	32018	5.06	S	DEIDFEFLG	Cell wall
TaXTH12.3b	296	33742	9.14	S	DEIDMEFLG	Cell wall
TaXTH12.4b	286	31791	6.3	S	DEIDFEFLG	Cell wall. Cytoplasm.
TaXTH12.1d	233	26126	6.05	－	DEIDMEFMG	Cell wall
TaXTH12.2d	281	30899	8.89	S	DEIDMEFMG	Cell wall
TaXTH12.3d	290	32798	4.91	S	DEVDFEFLG	Cell wall
TaXTH12.4d	289	32014	4.97	S	DEIDFEFLG	Cell wall
TaXTH12.5d	296	33638	9.14	S	DEIDMEFLG	Cell wall
TaXTH12.6d	288	32125	5.87	S	DEIDFEFLG	Cell wall. Cytoplasm.
TaXTH12.7d	286	31801	6.3	S	DEIDFEFLG	Cell wall. Cytoplasm.
TaXTH12.8d	290	32260	6.38	S	DEIDFEFLG	Cell wall. Cytoplasm.
