# Supplementary material for: A Surprising Diversity of Xyloglucan Endotransglucosylase/Hydrolase in Wheat: New in Sight to the Roles in Drought Tolerance
Source: Int J Mol Sci. 2023 Jun 8;24(12):9886. doi: 10.3390/ijms24129886 (PMC10297901; doi:10.3390/ijms24129886)
Supplement: Supplementary file 1 [file ijms-24-09886-s001.zip › Supplementary Table S3 Pairwise identities between paralogous pairs of TaXTH genes.xlsx]

## Sheet: Sheet1
Supplementary Table 3 Pairwise identities between paralogous pairs of TaXTH genes.
Paralogous pairs	Score	Identities	Similarity	Gaps	Distance
TaXTH7.1a/7.2a	4156	851/876 (97.1%)	851/876 (97.1%)	3/876 ( 0.3%)	<100kb
TaXTH7.6d/7.7d	4152	848/870 (97.5%)	848/870 (97.5%)	0/870 ( 0.0%)	<100kb
TaXTH8.1b/8.2b	3329.5	743/843 (88.1%)	743/843 (88.1%)	15/843 ( 1.8%)	<100kb
TaXTH8.3b/8.4b	3636	788/864 (91.2%)	788/864 (91.2%)	0/864 ( 0.0%)	<100kb
TaXTH7.3a/7.4a	1787.5	601/1002 (60.0%)	601/1002 (60.0%)	219/1002 (21.9%)	<100kb
TaXTH7.3a/7.5a	1687	618/1061 (58.2%)	618/1061 (58.2%)	252/1061 (23.8%)	<100kb
TaXTH7.4a/7.5a	2022.5	628/977 (64.3%)	628/977 (64.3%)	199/977 (20.4%)	<100kb
TaXTH12.6d/TaXTH12.7d	3878	816/867 (94.1%)	816/867 (94.1%)	6/867 ( 0.7%)	<100kb
TaXTH12.6d/TaXTH12.8d	3841	812/867 (93.7%)	812/867 (93.7%)	3/867 ( 0.3%)	<100kb
TaXTH12.7d/TaXTH12.8d	3844	811/864 (93.9%)	811/864 (93.9%)	3/864 ( 0.3%)	<100kb
