# Supplementary material for: A Surprising Diversity of Xyloglucan Endotransglucosylase/Hydrolase in Wheat: New in Sight to the Roles in Drought Tolerance
Source: Int J Mol Sci. 2023 Jun 8;24(12):9886. doi: 10.3390/ijms24129886 (PMC10297901; doi:10.3390/ijms24129886)
Supplement: Supplementary file 1 [file ijms-24-09886-s001.zip › Supplementary Table S4 Estimate of the dates of the tandem duplication events of the wheat XTH gene pairs .xlsx]

## Sheet: Sheet1
Supplementary Table 4. Estimate of the dates of the tandem duplication events of the wheat XTH gene pairs.
Seq_1	Seq_2	Ka	Ks	Ka/Ks
TaXTH1	TaXTH6.2a	0.00614128	0.0421904	0.145561
TaXTH2	TaXTH6.2d	0.00614128	0.0421904	0.145561
TaXTH3	TaXTH8.4b	0.568247	1.14019	0.49838
TaXTH4	TaXTH8.1a	0.577363	1.37069	0.421221
TaXTH5	TaXTH7.1b	0.449813	0.926672	0.485407
TaXTH6.1a	TaXTH6.1d	0.00862078	0.059437	0.145041
TaXTH6.2a	TaXTH8.1a	0.547438	1.23723	0.44247
TaXTH6.2d	TaXTH8.3b	0.553175	1.31238	0.421505
TaXTH7.1a	TaXTH12.4b	0.443146	0.926994	0.478046
TaXTH7.1b	TaXTH11.3a	0.42844	0.960572	0.446026
TaXTH7.1d	TaXTH7.4a	0.353418	0.725004	0.48747
TaXTH7.1d	TaXTH12.4b	0.369558	0.842295	0.438751
TaXTH7.2a	TaXTH12.6d	0.465047	0.941712	0.493832
TaXTH7.2a	TaXTH8.3b	0.635164	1.50307	0.422579
TaXTH7.2b	TaXTH8.1a	0.598462	1.38718	0.431425
TaXTH7.3a	TaXTH8.4b	0.581142	1.30047	0.44687
TaXTH10.1d	TaXTH12.1d	0.04523	0.0930395	0.486137
TaXTH11.1a	TaXTH11.1b	0.0191545	0.0512845	0.373495
TaXTH11.1d	TaXTH11.3a	0.0148593	0.055581	0.267346
TaXTH11.2a	TaXTH11.2b	0.0225232	0.0866536	0.259922
TaXTH11.3a	TaXTH11.3b	0.0208761	0.0716046	0.291547
TaXTH12.1a	TaXTH12.1d	0.042841	0.106137	0.403638
TaXTH12.1b	TaXTH12.3d	0.00838636	0.0567238	0.147846
TaXTH12.2a	TaXTH12.2d	0.0252741	0.0775691	0.325827
TaXTH12.2b	TaXTH12.4d	0.016735	0.07806	0.214386
TaXTH12.3a	TaXTH12.3d	0.0122514	0.0487977	0.251066
TaXTH12.3b	TaXTH12.5d	0.00754344	0.0275471	0.273838
TaXTH12.4a	TaXTH12.4d	0.0264345	0.056973	0.463982
TaXTH12.4b	TaXTH12.5a	0.014678	0.142327	0.103129
TaXTH12.5a	TaXTH12.7d	0.0240797	0.191733	0.12559
TaXTH12.5a	TaXTH12.6d	0.0138929	0.20101	0.0691154
TaXTH12.6a	TaXTH12.8d	0.0123491	0.19391	0.0636847
TaXTH12.6d	TaXTH12.7d	0.0193734	0.178679	0.108426
Ka	The number of non-synonymous substitutions per non-synonymous site
Ks	The number of synonymous substitutions per synonymous site
Ka/Ks	is used to estimate the balance between neutral mutations, purifying selection and beneficial mutations acting on a set of homologous protein-coding genes
Mya	Million years ago
